# Supplementary material for: Two new Oribatid mites from Costa Rica, Mixacarus turialbaiensis sp. n. and Paulianacarus costaricensis sp. n. (Acari, Oribatida, Lohmanniidae)
Source: Zookeys. 2017 Jun 14;(680):33–56. doi: 10.3897/zookeys.680.13213 (PMC5523379; doi:10.3897/zookeys.680.13213)
Supplement: XML Treatment for Mixacarus turialbaiensis [file zookeys.680.13213-treatment1.xml]

<!DOCTYPE tp:taxon-treatment
  PUBLIC "-//TaxonX//DTD Taxonomic Treatment Publishing DTD v0 20100105//EN" "tax-treatment-NSO.dtd">
<tp:taxon-treatment xmlns:tp="http://www.plazi.org/taxpub"><tp:treatment-meta><kwd-group><label>Taxon classification</label><kwd><named-content xmlns:xlink="http://www.w3.org/1999/xlink" content-type="kingdom">Animalia</named-content></kwd><kwd><named-content xmlns:xlink="http://www.w3.org/1999/xlink" content-type="order">arcoptiformes</named-content></kwd><kwd><named-content xmlns:xlink="http://www.w3.org/1999/xlink" content-type="family">Lohmanniidae</named-content></kwd></kwd-group><mixed-citation publication-type="journal"><person-group><name><surname>Fernandez</surname><given-names>Nestor</given-names></name><name><surname>Theron</surname><given-names>Pieter</given-names></name><name><surname>Leiva</surname><given-names>Sergio</given-names></name><name><surname>Tiedt</surname><given-names>Louwrens</given-names></name></person-group><article-title>Two new Oribatid mites from Costa Rica, <italic><tp:taxon-name><tp:taxon-name-part taxon-name-part-type="genus" reg="Mixacarus">Mixacarus</tp:taxon-name-part> <tp:taxon-name-part taxon-name-part-type="species" reg="turialbaiensis">turialbaiensis</tp:taxon-name-part></tp:taxon-name></italic> sp. n. and <italic><tp:taxon-name><tp:taxon-name-part taxon-name-part-type="genus" reg="Paulianacarus">Paulianacarus</tp:taxon-name-part> <tp:taxon-name-part taxon-name-part-type="species" reg="costaricensis">costaricensis</tp:taxon-name-part></tp:taxon-name></italic> sp. n. (<tp:taxon-name><tp:taxon-name-part taxon-name-part-type="subclass">Acari</tp:taxon-name-part></tp:taxon-name>, <tp:taxon-name><tp:taxon-name-part taxon-name-part-type="order">Oribatida</tp:taxon-name-part></tp:taxon-name>, <tp:taxon-name><tp:taxon-name-part taxon-name-part-type="family">Lohmanniidae</tp:taxon-name-part></tp:taxon-name>)</article-title><source>Zookeys</source><day>14</day><month>6</month><year>2017</year><volume>2017</volume><issue>680</issue><fpage>33</fpage><lpage>56</lpage><pub-id pub-id-type="doi">10.3897/zookeys.680.13213</pub-id></mixed-citation></tp:treatment-meta><tp:nomenclature><tp:taxon-name>
                <tp:taxon-name-part taxon-name-part-type="genus" reg="Mixacarus">Mixacarus</tp:taxon-name-part>
                <tp:taxon-name-part taxon-name-part-type="species" reg="turialbaiensis">turialbaiensis</tp:taxon-name-part>
                <object-id xmlns:xlink="http://www.w3.org/1999/xlink" content-type="zoobank" xlink:type="simple">http://zoobank.org/BE1D6634-752A-4E97-8E51-128B3E96F96E</object-id>
              </tp:taxon-name><tp:taxon-status xmlns:xlink="http://www.w3.org/1999/xlink" xlink:type="simple">sp. n.</tp:taxon-status><xref ref-type="fig" rid="F1">Figs 1–8</xref><xref ref-type="fig" rid="F2">, 9–11</xref><xref ref-type="fig" rid="F3">, 12–15</xref><xref ref-type="fig" rid="F4">, 16–18</xref><xref ref-type="fig" rid="F5">, 19–23</xref><xref ref-type="fig" rid="F6">, 24–28</xref><xref ref-type="table" rid="T1">; Table 1</xref></tp:nomenclature><tp:treatment-sec sec-type="etymology" id="SECID0EJJAC"><title>Etymology.</title><p>The specific epithet is dedicated to the Turrialba forest of Costa Rica, where the specimens were collected.</p><table-wrap id="T1" position="float" orientation="portrait"><label>Table 1.</label><caption><p>
                    <italic><tp:taxon-name><tp:taxon-name-part taxon-name-part-type="genus" reg="Mixacarus">Mixacarus</tp:taxon-name-part> <tp:taxon-name-part taxon-name-part-type="species" reg="turrialbai">turrialbai</tp:taxon-name-part></tp:taxon-name></italic> sp. n.: setae and solenidia.</p></caption><table id="TID0EIFAC" rules="all"><tbody><tr><th rowspan="1" colspan="1"/><th rowspan="1" colspan="1">Femur</th><th rowspan="1" colspan="1">Genu</th><th rowspan="1" colspan="1">Tibia</th><th rowspan="1" colspan="1">Tarsus</th><th rowspan="1" colspan="1">Claw</th></tr><tr><td rowspan="1" colspan="1">
                        <bold>Leg I</bold>
                      </td><td rowspan="1" colspan="1"/><td rowspan="1" colspan="1"/><td rowspan="1" colspan="1"/><td rowspan="1" colspan="1"/><td rowspan="1" colspan="1"/></tr><tr><td rowspan="1" colspan="1">setae</td><td rowspan="1" colspan="1">
                        <italic>l”,d,v</italic>
                      </td><td rowspan="1" colspan="1">
                        <italic>l”,d</italic>
                      </td><td rowspan="1" colspan="1">
                        <italic>l”,v</italic>
                      </td><td rowspan="1" colspan="1">
                        <italic>(p),(u),(a),σ,(it),(tc),(ft),(pv),e</italic>
                      </td><td rowspan="1" colspan="1">1</td></tr><tr><td rowspan="1" colspan="1">solenidia</td><td rowspan="1" colspan="1"/><td rowspan="1" colspan="1">σ, σ</td><td rowspan="1" colspan="1">φ</td><td rowspan="1" colspan="1">ω<sub>1</sub> , ω<sub>2</sub></td><td rowspan="1" colspan="1"/></tr><tr><td rowspan="1" colspan="1">
                        <bold>Leg II</bold>
                      </td><td rowspan="1" colspan="1"/><td rowspan="1" colspan="1"/><td rowspan="1" colspan="1"/><td rowspan="1" colspan="1"/><td rowspan="1" colspan="1"/></tr><tr><td rowspan="1" colspan="1">setae</td><td rowspan="1" colspan="1">
                        <italic>la,lp,vb,v</italic>
                      </td><td rowspan="1" colspan="1">
                        <italic>d,l</italic>”,</td><td rowspan="1" colspan="1">
                        <italic>d,l”,v</italic>
                      </td><td rowspan="1" colspan="1">
                        <italic>(p),(u),(a),σ,(tc),(ft),(pv)</italic>
                      </td><td rowspan="1" colspan="1">1</td></tr><tr><td rowspan="1" colspan="1">solenidia</td><td rowspan="1" colspan="1"/><td rowspan="1" colspan="1">σ</td><td rowspan="1" colspan="1">φ</td><td rowspan="1" colspan="1">ω</td><td rowspan="1" colspan="1"/></tr><tr><td rowspan="1" colspan="1">
                        <bold>Leg III</bold>
                      </td><td rowspan="1" colspan="1"/><td rowspan="1" colspan="1"/><td rowspan="1" colspan="1"/><td rowspan="1" colspan="1"/><td rowspan="1" colspan="1"/></tr><tr><td rowspan="1" colspan="1">setae</td><td rowspan="1" colspan="1">
                        <italic>l’,v</italic>
                      </td><td rowspan="1" colspan="1">
                        <italic>d,l’,v</italic>
                      </td><td rowspan="1" colspan="1">
                        <italic>d,l’,v</italic>
                      </td><td rowspan="1" colspan="1">
                        <italic>(p),(u),(a),σ,(tc),(ft),(pv)</italic>
                      </td><td rowspan="1" colspan="1">1</td></tr><tr><td rowspan="1" colspan="1">solenidia</td><td rowspan="1" colspan="1"/><td rowspan="1" colspan="1">σ</td><td rowspan="1" colspan="1">φ</td><td rowspan="1" colspan="1"/><td rowspan="1" colspan="1"/></tr><tr><td rowspan="1" colspan="1">
                        <bold>Leg IV</bold>
                      </td><td rowspan="1" colspan="1"/><td rowspan="1" colspan="1"/><td rowspan="1" colspan="1"/><td rowspan="1" colspan="1"/><td rowspan="1" colspan="1"/></tr><tr><td rowspan="1" colspan="1">setae</td><td rowspan="1" colspan="1">
                        <italic>d,l’,v</italic>
                      </td><td rowspan="1" colspan="1">
                        <italic>d,l</italic>’</td><td rowspan="1" colspan="1">
                        <italic>d,l’v</italic>
                      </td><td rowspan="1" colspan="1">
                        <italic>(p),(u),(a),σ,(tc),(ft),(pv)</italic>
                      </td><td rowspan="1" colspan="1">1</td></tr><tr><td rowspan="1" colspan="1">solenidia</td><td rowspan="1" colspan="1"/><td rowspan="1" colspan="1">σ</td><td rowspan="1" colspan="1"/><td rowspan="1" colspan="1"/><td rowspan="1" colspan="1"/></tr></tbody></table></table-wrap></tp:treatment-sec><tp:treatment-sec sec-type="type material" id="SECID0E5DAE"><title>Type material.</title><p>
                <bold>Holotype.</bold> Label details: “CCR 0978 Tu 11 Costa Rica Turrialba forêt naturelle du catie alt. 560 m. Triage d’humus cote est surface nid d’<italic>Atta</italic> au pied de <italic><tp:taxon-name><tp:taxon-name-part taxon-name-part-type="genus" reg="Castilla">Castilla</tp:taxon-name-part> <tp:taxon-name-part taxon-name-part-type="species" reg="elastica">elastica</tp:taxon-name-part></tp:taxon-name></italic> 1.IX. 1978. LEG P.WERNER 10.140744, alt. 120 m” conserved in 70% ethanol, deposited in <abbrev xmlns:xlink="http://www.w3.org/1999/xlink" content-type="institution" xlink:title="Muséum d‘Histoire Naturelles, Genève, Switzerland" id="ABBRID0ETEAE" xlink:type="simple">MHNG</abbrev>.</p><p>
                <bold>Paratypes.</bold> same data, 2 ♀♀ deposited in <abbrev xmlns:xlink="http://www.w3.org/1999/xlink" content-type="institution" xlink:title="Muséum d‘Histoire Naturelles, Genève, Switzerland" id="ABBRID0E3EAE" xlink:type="simple">MHNG</abbrev>; preserved in 70% ethanol.</p></tp:treatment-sec><tp:treatment-sec sec-type="diagnosis" id="SECID0EBFAE"><title>Diagnosis</title><p>(adult female). Setae <italic>ro</italic> inserted anteriorly on transversal cuticular ridge; <italic>le</italic>, <italic>in</italic> setae erect; setae <italic>ro</italic>, <italic>le</italic>, <italic>in</italic> more or less similar length. Several ribbon-like bands near <italic>ro</italic>, <italic>le</italic>, <italic>exa</italic>, <italic>exp</italic> setae; sensillus pectinate (6–9 pectines); clearly visible superior cornea of naso (<italic>CSO)</italic>.</p><p>Sixteen pairs of setae: <italic>c<sub>1</sub>, c<sub>2</sub>, c<sub>3</sub>, d<sub>1</sub>, d<sub>2</sub>, d<sub>3</sub>, e<sub>1</sub>, e<sub>2</sub>, f<sub>1</sub>, f<sub>2</sub>, h<sub>1</sub> , h<sub>2</sub>, h<sub>3</sub>, p<sub>1</sub>, p<sub>2</sub>, p<sub>3</sub></italic>; eight transversal bands: <italic>S2, S3, S4; S5, S6, S7, S8, S9</italic>. Bands <italic>S2, S6, S8, S9</italic> cross medial notogastral plane transversally; <italic>S3, S4, S5, S7</italic> not crossing medial notogastral plane. Five pairs of lyrifissures: <italic>ia, ip, ips, im, ih</italic>.</p><p>Adoral setae: <italic>or</italic><sub>1</sub> spoon-shaped, largest; <italic>or</italic><sub>2</sub> elongate, tip beak-shaped; <italic>or</italic><sub>3</sub> large, rounded apex. Epimeral setal formula 3–1–3–(3–4), epimere IV with either three or four pairs of setae; genital plate undivided, rounded elevated central zone bearing nine or ten pairs of setae; six or seven pairs of simple setae aligned paraxially,</p></tp:treatment-sec><tp:treatment-sec sec-type="description" id="SECID0EUHAE"><title>Description</title><p>
                <bold>(female).</bold> <italic>Measurements</italic>. 525 (485–560) × 233 (224–245) (ten specimens measured).</p><p>
                <italic>Shape.</italic> Oval (Figures <xref ref-type="fig" rid="F1">1</xref>, <xref ref-type="fig" rid="F2">9</xref>, <xref ref-type="fig" rid="F2">10</xref>, <xref ref-type="fig" rid="F3">12</xref>).</p><p>
                <italic>Colour.</italic> Yellow to light brown; slightly shiny when observed in reflected light.</p><p>
                <italic>Cerotegument.</italic> Almost nonexistent; or disappeared during extensive period of conservation in ethanol.</p><p>
                <italic>Integument.</italic> Smooth: prodorsum, notogaster, ventral region (Figures <xref ref-type="fig" rid="F1">1</xref>, <xref ref-type="fig" rid="F3">12</xref>); depressed areas of variable size with polyhedral microsculpture (Figure <xref ref-type="fig" rid="F1">7</xref>): <italic>sb</italic> (ribbon-like prodorsal bands) (Figure <xref ref-type="fig" rid="F1">1</xref>); lateral prodorsal zone (Figures <xref ref-type="fig" rid="F1">5</xref>, <xref ref-type="fig" rid="F1">6</xref>); zone of <italic>l.d</italic> (Figures <xref ref-type="fig" rid="F1">8</xref>, <xref ref-type="fig" rid="F3">13</xref>, <xref ref-type="fig" rid="F3">14</xref>); notogastral band <italic>S2, S3, S4, S5, S6, S7, S8, S9</italic> (Figures <xref ref-type="fig" rid="F1">1</xref>, <xref ref-type="fig" rid="F1">2</xref>, <xref ref-type="fig" rid="F2">9</xref>, <xref ref-type="fig" rid="F2">11</xref>, <xref ref-type="fig" rid="F3">12</xref>, <xref ref-type="fig" rid="F5">19</xref>); notogastral marginal zone (Figures <xref ref-type="fig" rid="F3">12</xref>, <xref ref-type="fig" rid="F5">19</xref>); subcapitular zone around setae <italic>h</italic>, <italic>m<sub>1</sub></italic>, <italic>m<sub>2</sub></italic>, <italic>a</italic> (Figure <xref ref-type="fig" rid="F5">20</xref>); epimeral zone (Figures <xref ref-type="fig" rid="F4">16</xref>, <xref ref-type="fig" rid="F4">17</xref>, <xref ref-type="fig" rid="F5">21</xref>, <xref ref-type="fig" rid="F5">23</xref>); anogenital zone (Figure <xref ref-type="fig" rid="F4">18</xref>); ventral zone external to anogenital zone (Figures <xref ref-type="fig" rid="F4">16</xref>, <xref ref-type="fig" rid="F4">18</xref>); legs (Figures <xref ref-type="fig" rid="F6">24–28</xref>).</p><p>
                <italic>Setation</italic> (legs not included). Two types: <italic>simple, smooth</italic>: genital, anal (Figures <xref ref-type="fig" rid="F1">1</xref>, <xref ref-type="fig" rid="F1">2</xref>, <xref ref-type="fig" rid="F4">18</xref>); <italic>simple, barbed</italic>: prodorsum, notogaster, epimeral, subcapitular (Figures <xref ref-type="fig" rid="F1">3</xref>, <xref ref-type="fig" rid="F1">4</xref>, <xref ref-type="fig" rid="F1">5</xref>, <xref ref-type="fig" rid="F3">14</xref>, <xref ref-type="fig" rid="F5">21</xref>, <xref ref-type="fig" rid="F5">23</xref>). Barbs are small, difficult to observe.</p><p>
                <italic>Prodorsum</italic>. Shape: triangular, rounded apex in dorsal view (Figures <xref ref-type="fig" rid="F1">1</xref>, <xref ref-type="fig" rid="F2">9</xref>); triangular in lateral view (Figures <xref ref-type="fig" rid="F3">12</xref>, <xref ref-type="fig" rid="F3">14</xref>). Rostrum broadly rounded (Figures <xref ref-type="fig" rid="F1">1</xref>, <xref ref-type="fig" rid="F2">9</xref>); elevated chitinous ridge present on either side of prodorsal area, externally to <italic>exa</italic>, <italic>exp</italic>, <italic>le</italic> setae, derived from margins of leg depressions (Figures <xref ref-type="fig" rid="F3">12</xref>, <xref ref-type="fig" rid="F3">14</xref>); <italic>ro</italic> setae inserted anteriorly on transversal cuticular ridge, generally directing forward (Figures <xref ref-type="fig" rid="F1">1</xref>, <xref ref-type="fig" rid="F2">9</xref>, <xref ref-type="fig" rid="F3">12</xref>); <italic>le</italic>, <italic>in</italic> setae erect (Figure <xref ref-type="fig" rid="F3">12</xref>); setae <italic>ro</italic>, <italic>le</italic>, <italic>in</italic> more or less similar length. Several ribbon-like bands near <italic>ro</italic>, <italic>le</italic>, <italic>exa</italic>, <italic>exp</italic> setae, extending laterally to elevated lateral ridge (Figures <xref ref-type="fig" rid="F1">5</xref>, <xref ref-type="fig" rid="F1">6</xref>, <xref ref-type="fig" rid="F3">12</xref>, <xref ref-type="fig" rid="F3">13</xref>). <italic>Bo</italic> rounded, slightly elevated from the cuticular surface (Figure <xref ref-type="fig" rid="F3">15</xref>), laterally tilted (Figures <xref ref-type="fig" rid="F1">1</xref>, <xref ref-type="fig" rid="F2">9</xref>, <xref ref-type="fig" rid="F3">12</xref>). Sensillus pectinate (6–9 pectines) (Figures <xref ref-type="fig" rid="F2">9</xref>, <xref ref-type="fig" rid="F2">11</xref>, <xref ref-type="fig" rid="F3">12</xref>). Postbothridial transverse band <italic>sb</italic> clearly discernible, situated posterior to <italic>bo</italic> and <italic>in</italic> setae (Figures <xref ref-type="fig" rid="F1">1</xref>, <xref ref-type="fig" rid="F2">9</xref>, <xref ref-type="fig" rid="F2">11</xref>). On anterior zone near apex, in front of <italic>ro</italic> setal insertion and between cuticular elevations of <italic>l.d</italic>, <italic>CSO</italic> clearly visible (Figures <xref ref-type="fig" rid="F1">1</xref>, <xref ref-type="fig" rid="F3">12</xref>, <xref ref-type="fig" rid="F3">14</xref>).</p><p>
                <italic>Notogaster.</italic> Sixteen pairs of primary notogastral setae: <italic>c<sub>1</sub>, c<sub>2</sub>, c<sub>3</sub>, d<sub>1</sub>, d<sub>2</sub>, d<sub>3</sub>, e<sub>1</sub>, e<sub>2</sub>, f<sub>1</sub>, f<sub>2</sub>, h<sub>1</sub>, h<sub>2</sub>, h<sub>3</sub>, p<sub>1</sub>, p<sub>2</sub>, p<sub>3</sub></italic> clearly discernible (Figures <xref ref-type="fig" rid="F1">1</xref>, <xref ref-type="fig" rid="F2">9</xref>, <xref ref-type="fig" rid="F2">11</xref>, <xref ref-type="fig" rid="F3">12</xref>). Nine transversal bands: <italic>S2, S3, S4, S5, S6, S7, S8, S9</italic> (Figures <xref ref-type="fig" rid="F1">1</xref>, <xref ref-type="fig" rid="F2">9</xref>, <xref ref-type="fig" rid="F2">11</xref>, <xref ref-type="fig" rid="F3">12</xref>); <italic>S2</italic> crossing transverse medial notogastral plane, exceeding slightly beyond <italic>c<sub>2</sub></italic> setae, terminating near <italic>c<sub>3</sub></italic> in a large rectilinear tip (Figures <xref ref-type="fig" rid="F2">11</xref>, <xref ref-type="fig" rid="F3">12</xref>); <italic>S3</italic> situated behind <italic>c</italic> setal alignment and in front of <italic>d</italic> setal alignment, not crossing medial notogastral plane; laterally stopping above <italic>c<sub>3</sub></italic>, <italic>d<sub>3</sub></italic> setal insertion level (Figures <xref ref-type="fig" rid="F2">11</xref>, <xref ref-type="fig" rid="F3">12</xref>); S4 observed anterior to <italic>d</italic> setal alignment, not crossing medial notogastral plane, running obliquely, exceeding <italic>d</italic><sub>1</sub> setal insertion level, terminating in rounded end (Figures <xref ref-type="fig" rid="F1">1</xref>, <xref ref-type="fig" rid="F2">9</xref>); S4 extending to unsclerotized lateral longitudinal line (Figures <xref ref-type="fig" rid="F2">11</xref>, <xref ref-type="fig" rid="F3">12</xref>); S5 thin (Figures <xref ref-type="fig" rid="F1">1</xref>, <xref ref-type="fig" rid="F2">9</xref>), not crossing medial notogastral plane, laterally terminating before <italic>d</italic><sub>3</sub> setal insertion level (Figures <xref ref-type="fig" rid="F2">11</xref>, <xref ref-type="fig" rid="F3">12</xref>); S6 situated behind <italic>e<sub>1</sub></italic>, crossing medial notogastral plane (Figures <xref ref-type="fig" rid="F1">1</xref>, <xref ref-type="fig" rid="F2">9</xref>), laterally reaching unsclerotized lateral longitudinal line (Figures <xref ref-type="fig" rid="F1">1</xref>, <xref ref-type="fig" rid="F2">9</xref>, <xref ref-type="fig" rid="F2">11</xref>, <xref ref-type="fig" rid="F3">12</xref>); S7 situated behind <italic>f</italic><sub>1</sub> setal insertion, not crossing medial notogastral plane, extending to unsclerotized lateral longitudinal line (Figures <xref ref-type="fig" rid="F1">1</xref>, <xref ref-type="fig" rid="F2">9</xref>, <xref ref-type="fig" rid="F2">11</xref>, <xref ref-type="fig" rid="F3">12</xref>); S8, S9 crossing medial notogastral plane and unsclerotized lateral longitudinal line (Figure <xref ref-type="fig" rid="F2">11</xref>).</p><p>Five pairs of lyrifissures present: <italic>ia</italic>, <italic>ip</italic> situated below the unsclerotized lateral longitudinal line (see Lateral region); <italic>ips</italic> situated on the adanal fold band (BPDA) (Figures <xref ref-type="fig" rid="F2">9</xref>, <xref ref-type="fig" rid="F2">10</xref>, <xref ref-type="fig" rid="F2">11</xref>); <italic>im</italic> near <italic>e<sub>2</sub></italic> setae and <italic>ih</italic> behind <italic>h</italic><sub>3</sub>.</p><p>
                <italic>Lateral region</italic>. Prodorsal margin present on either side of cavities housing legs I-IV when retracted. Anterior notogastral zone presenting conspicuous tectum and clearly defined unsclerotized lateral longitudinal line, terminating almost posterior to level of <italic>ip</italic> lyrifissure and delimiting unpaired dorsal notaspis and pleuraspis (paired narrow lateral zones) (Figure <xref ref-type="fig" rid="F2">11</xref>). In posterior notogastral zone, when unsclerotized line does not exist, notaspis and pleuraspis not delimited (Figure <xref ref-type="fig" rid="F2">11</xref>). Each pleuraspis presenting an anterior rounded lobe between legs II and III, where lyrifissure <italic>ia</italic> is observed. Posteriorly, at level of <italic>d<sub>3</sub></italic> and <italic>e<sub>2</sub></italic> setae, well delimited edges form canopies over cavities in which legs III and IV are housed when retracted, with a protruding angle between them.</p><p>
                <italic>Ventral region</italic>. Anterior zone of subcapitulum more or less triangular, posterior zone ovoid. Four pairs of subcapitular setae (Figure <xref ref-type="fig" rid="F2">10</xref>) <italic>h</italic>, <italic>m<sub>1</sub>, m<sub>2</sub>, a</italic>. Characteristic adoral setae: <italic>or<sub>1</sub></italic> largest, spoon shaped; <italic>or<sub>2</sub></italic> elongate, terminating in beak-shape; <italic>or<sub>3</sub></italic> large, rounded apex (Figure <xref ref-type="fig" rid="F5">20</xref>).</p><p>Coxisternal region divided into two parts by ventrosejugal groove (Figures <xref ref-type="fig" rid="F2">10</xref>, <xref ref-type="fig" rid="F4">16</xref>, <xref ref-type="fig" rid="F4">17</xref>). Apodemes short and clearly visible; epimeral setal formulae 3-1-3-(3-4), epimere IV with three or four pairs of setae; all setae similarly shaped, but vary in length (Figures <xref ref-type="fig" rid="F5">21</xref>, <xref ref-type="fig" rid="F5">22</xref>, <xref ref-type="fig" rid="F5">23</xref>). Genital plate undivided, elevated central zone rounded with ten pairs of setae, sometimes with only nine pairs; (Figures <xref ref-type="fig" rid="F2">10</xref>, <xref ref-type="fig" rid="F4">16</xref>, <xref ref-type="fig" rid="F4">18</xref>); six or seven simple setae aligned paraxially, and three antiaxially. Preanal plate more or less triangular, rounded central zone.</p><p>Anal and adanal plates with four pairs of adanal and two pairs anal setae (Figures <xref ref-type="fig" rid="F4">16</xref>, <xref ref-type="fig" rid="F4">18</xref>). Band BPAD clearly visible in specimens immersed in lactic acid for lengthy period; lyrifissure <italic>ips</italic> present near margin of this band (Figure <xref ref-type="fig" rid="F2">10</xref>).</p><p>
                <italic>Legs.</italic> Two types of femora can be distinguished. Femora of legs I and II displaying large ventral blade (Figures <xref ref-type="fig" rid="F6">24</xref>, <xref ref-type="fig" rid="F6">25</xref>), femora of legs III and IV lacking ventral blade (Figures <xref ref-type="fig" rid="F6">26</xref>, <xref ref-type="fig" rid="F6">27</xref>).</p><p>Setal formulae I (0–3–2–2–16–1) (2–1–2); II (0–4–2–3–13–1) (1–1–1); III (2–3–2–2–13–1) (1–1–0); IV (2–3–2-3–13–1(1–0–0). See Table <xref ref-type="table" rid="T1">1</xref>.</p><fig id="F1" position="float" orientation="portrait"><label>Figures 1–8.</label><caption><p>
                    <italic><tp:taxon-name><tp:taxon-name-part taxon-name-part-type="genus" reg="Mixacarus">Mixacarus</tp:taxon-name-part> <tp:taxon-name-part taxon-name-part-type="species" reg="turialbaiensis">turialbaiensis</tp:taxon-name-part></tp:taxon-name></italic> sp. n. Adult with cerotegumental layer. <abbrev xmlns:xlink="http://www.w3.org/1999/xlink" xlink:title="Scanning Electron Microscope" id="ABBRID0EK6AE" xlink:type="simple">SEM</abbrev>. <bold>1</bold> dorsal view <bold>2</bold> notogastral setae <italic>d<sub>3</sub></italic> <bold>3</bold> <italic>ro</italic> setae <bold>4</bold> <italic>in</italic> setae <bold>5</bold> <italic>exa</italic> setae <bold>6</bold> <italic>exp</italic> setae <bold>7</bold> detail of cuticular microsculpture <bold>8</bold> polyhedral microsculpture from porose area. Abbreviations: See Material and methods. Scale bars: <bold>1</bold> = 100 μm; <bold>2</bold> = 20 μm; <bold>3</bold> = 10 μm; <bold>4</bold> = 20 μm; <bold>5</bold> = 5 μm; <bold>6</bold> = 10 μm; <bold>7</bold> = 2 μm; <bold>8</bold> = 5 μm.</p></caption><graphic xmlns:xlink="http://www.w3.org/1999/xlink" xlink:href="zookeys-680-033-g001.jpg" position="float" orientation="portrait" xlink:type="simple" id="oo_140340.jpg"/></fig><fig id="F2" position="float" orientation="portrait"><label>Figures 9–11.</label><caption><p>
                    <italic><tp:taxon-name><tp:taxon-name-part taxon-name-part-type="genus" reg="Mixacarus">Mixacarus</tp:taxon-name-part> <tp:taxon-name-part taxon-name-part-type="species" reg="turialbaiensis">turialbaiensis</tp:taxon-name-part></tp:taxon-name></italic> sp. n. Adult, optical microscopy. <bold>9</bold> dorsal view <bold>10</bold> ventral view <bold>11</bold> lateral view. Abbreviations: See Material and methods. Scale bars: 9, 10 = 300 μm; 11 = 200 μm.</p></caption><graphic xmlns:xlink="http://www.w3.org/1999/xlink" xlink:href="zookeys-680-033-g002.jpg" position="float" orientation="portrait" xlink:type="simple" id="oo_140341.jpg"/></fig><fig id="F3" position="float" orientation="portrait"><label>Figures 12–15.</label><caption><p>
                    <italic><tp:taxon-name><tp:taxon-name-part taxon-name-part-type="genus" reg="Mixacarus">Mixacarus</tp:taxon-name-part> <tp:taxon-name-part taxon-name-part-type="species" reg="turialbaiensis">turialbaiensis</tp:taxon-name-part></tp:taxon-name></italic> sp. n. Adult with cerotegumental layer. <abbrev xmlns:xlink="http://www.w3.org/1999/xlink" xlink:title="Scanning Electron Microscope" id="ABBRID0ERCAG" xlink:type="simple">SEM</abbrev>. <bold>12</bold> lateral view <bold>13</bold> microsculpture lateral zone <bold>14</bold> anterior prodorsal zone <bold>15</bold> bothridial zone. Abbreviations: See Material and methods. Scale bars: <bold>12</bold> = 100 μm; <bold>13</bold> = 20 μm., <bold>14</bold> μm = 20 μm; <bold>15</bold> = 10 μm.</p></caption><graphic xmlns:xlink="http://www.w3.org/1999/xlink" xlink:href="zookeys-680-033-g003.jpg" position="float" orientation="portrait" xlink:type="simple" id="oo_140342.jpg"/></fig><fig id="F4" position="float" orientation="portrait"><label>Figures 16–18.</label><caption><p>
                    <italic><tp:taxon-name><tp:taxon-name-part taxon-name-part-type="genus" reg="Mixacarus">Mixacarus</tp:taxon-name-part> <tp:taxon-name-part taxon-name-part-type="species" reg="turialbaiensis">turialbaiensis</tp:taxon-name-part></tp:taxon-name></italic> sp. n. Adult with cerotegumental layer. <abbrev xmlns:xlink="http://www.w3.org/1999/xlink" xlink:title="Scanning Electron Microscope" id="ABBRID0E4DAG" xlink:type="simple">SEM</abbrev>. <bold>16</bold> ventral zone <bold>17</bold> Epimeral zone <bold>18</bold> anogenital region. Abbreviations: See Material and methods. Scale bars: <bold>16</bold>=100 μm; <bold>17, 18</bold>= 50 μm.</p></caption><graphic xmlns:xlink="http://www.w3.org/1999/xlink" xlink:href="zookeys-680-033-g004.jpg" position="float" orientation="portrait" xlink:type="simple" id="oo_140343.jpg"/></fig><fig id="F5" position="float" orientation="portrait"><label>Figures 19–23.</label><caption><p>
                    <italic><tp:taxon-name><tp:taxon-name-part taxon-name-part-type="genus" reg="Mixacarus">Mixacarus</tp:taxon-name-part> <tp:taxon-name-part taxon-name-part-type="species" reg="turialbaiensis">turialbaiensis</tp:taxon-name-part></tp:taxon-name></italic> sp. n. Adult with cerotegumental layer. <abbrev xmlns:xlink="http://www.w3.org/1999/xlink" xlink:title="Scanning Electron Microscope" id="ABBRID0EDFAG" xlink:type="simple">SEM</abbrev>. <bold>19</bold> lateral notogastral zone <bold>20</bold> adoral setae <bold>21</bold> epimeral zone, <italic>2a</italic> setae <bold>22</bold> epimeral zone, <italic>3a</italic> setae <bold>23</bold> epimeral zone, <italic>3b</italic> setae. Abbreviations: See Material and methods. Scale bars: <bold>19</bold> = 20 μm; <bold>20</bold> = 10 μm; <bold>21, 22</bold> = 2 μm; <bold>23</bold> = 5 μm.</p></caption><graphic xmlns:xlink="http://www.w3.org/1999/xlink" xlink:href="zookeys-680-033-g005.jpg" position="float" orientation="portrait" xlink:type="simple" id="oo_140344.jpg"/></fig><fig id="F6" position="float" orientation="portrait"><label>Figures 24–28.</label><caption><p>
                    <italic><tp:taxon-name><tp:taxon-name-part taxon-name-part-type="genus" reg="Mixacarus">Mixacarus</tp:taxon-name-part> <tp:taxon-name-part taxon-name-part-type="species" reg="turialbaiensis">turialbaiensis</tp:taxon-name-part></tp:taxon-name></italic> sp. n. Adult with cerotegumental layer. <abbrev xmlns:xlink="http://www.w3.org/1999/xlink" xlink:title="Scanning Electron Microscope" id="ABBRID0EXGAG" xlink:type="simple">SEM</abbrev>. <bold>24</bold> leg I antiaxial view <bold>25</bold> leg II antiaxial view <bold>26</bold> leg IV antiaxial view <bold>27</bold> leg III antiaxial view <bold>28</bold> tarsus I, famulus zone. Abbreviations: See Material and methods. Scale bar: <bold>23</bold> = 50 μm; <bold>24</bold> = 20 μm; <bold>25</bold> = 20 μm; <bold>26</bold> = 20 μm; <bold>27</bold> = 20 μm; <bold>28</bold> = 5 μm.</p></caption><graphic xmlns:xlink="http://www.w3.org/1999/xlink" xlink:href="zookeys-680-033-g006.jpg" position="float" orientation="portrait" xlink:type="simple" id="oo_140346.jpg"/></fig></tp:treatment-sec></tp:taxon-treatment>
