# Supplementary material for: Two new Oribatid mites from Costa Rica, Mixacarus turialbaiensis sp. n. and Paulianacarus costaricensis sp. n. (Acari, Oribatida, Lohmanniidae)
Source: Zookeys. 2017 Jun 14;(680):33–56. doi: 10.3897/zookeys.680.13213 (PMC5523379; doi:10.3897/zookeys.680.13213)
Supplement: XML Treatment for Paulianacarus costaricensis [file zookeys.680.13213-treatment2.xml]

<!DOCTYPE tp:taxon-treatment
  PUBLIC "-//TaxonX//DTD Taxonomic Treatment Publishing DTD v0 20100105//EN" "tax-treatment-NSO.dtd">
<tp:taxon-treatment xmlns:tp="http://www.plazi.org/taxpub"><tp:treatment-meta><kwd-group><label>Taxon classification</label><kwd><named-content xmlns:xlink="http://www.w3.org/1999/xlink" content-type="kingdom">Animalia</named-content></kwd><kwd><named-content xmlns:xlink="http://www.w3.org/1999/xlink" content-type="order">arcoptiformes</named-content></kwd><kwd><named-content xmlns:xlink="http://www.w3.org/1999/xlink" content-type="family">Lohmanniidae</named-content></kwd></kwd-group><mixed-citation publication-type="journal"><person-group><name><surname>Fernandez</surname><given-names>Nestor</given-names></name><name><surname>Theron</surname><given-names>Pieter</given-names></name><name><surname>Leiva</surname><given-names>Sergio</given-names></name><name><surname>Tiedt</surname><given-names>Louwrens</given-names></name></person-group><article-title>Two new Oribatid mites from Costa Rica, <italic><tp:taxon-name><tp:taxon-name-part taxon-name-part-type="genus" reg="Mixacarus">Mixacarus</tp:taxon-name-part> <tp:taxon-name-part taxon-name-part-type="species" reg="turialbaiensis">turialbaiensis</tp:taxon-name-part></tp:taxon-name></italic> sp. n. and <italic><tp:taxon-name><tp:taxon-name-part taxon-name-part-type="genus" reg="Paulianacarus">Paulianacarus</tp:taxon-name-part> <tp:taxon-name-part taxon-name-part-type="species" reg="costaricensis">costaricensis</tp:taxon-name-part></tp:taxon-name></italic> sp. n. (<tp:taxon-name><tp:taxon-name-part taxon-name-part-type="subclass">Acari</tp:taxon-name-part></tp:taxon-name>, <tp:taxon-name><tp:taxon-name-part taxon-name-part-type="order">Oribatida</tp:taxon-name-part></tp:taxon-name>, <tp:taxon-name><tp:taxon-name-part taxon-name-part-type="family">Lohmanniidae</tp:taxon-name-part></tp:taxon-name>)</article-title><source>Zookeys</source><day>14</day><month>6</month><year>2017</year><volume>2017</volume><issue>680</issue><fpage>33</fpage><lpage>56</lpage><pub-id pub-id-type="doi">10.3897/zookeys.680.13213</pub-id></mixed-citation></tp:treatment-meta><tp:nomenclature><tp:taxon-name>
                <tp:taxon-name-part taxon-name-part-type="genus" reg="Paulianacarus">Paulianacarus</tp:taxon-name-part>
                <tp:taxon-name-part taxon-name-part-type="species" reg="costaricensis">costaricensis</tp:taxon-name-part>
                <object-id xmlns:xlink="http://www.w3.org/1999/xlink" content-type="zoobank" xlink:type="simple">http://zoobank.org/662FF0B7-A77E-441D-90D2-2720B07FA833</object-id>
              </tp:taxon-name><tp:taxon-status xmlns:xlink="http://www.w3.org/1999/xlink" xlink:type="simple">sp. n.</tp:taxon-status><xref ref-type="fig" rid="F7">Figs 29–30</xref><xref ref-type="fig" rid="F8">, 31–32</xref><xref ref-type="fig" rid="F9">, 33–35</xref><xref ref-type="fig" rid="F10">, 36–41</xref><xref ref-type="fig" rid="F11">, 42–47</xref><xref ref-type="fig" rid="F12">, 48–51</xref><xref ref-type="fig" rid="F13">, 52–55</xref><xref ref-type="table" rid="T2">; Table 2</xref><!--PageBreak--></tp:nomenclature><tp:treatment-sec sec-type="etymology" id="SECID0ELKAG"><title>Etymology.</title><p>The specific epithet is dedicated to Costa Rica <italic><tp:taxon-name><tp:taxon-name-part taxon-name-part-type="species" reg="costaricensis">costaricensis</tp:taxon-name-part></tp:taxon-name></italic> (Latin = from Costa Rica), the country where the specimens were collected.</p><table-wrap id="T2" position="float" orientation="portrait"><label>Table 2.</label><caption><p>
                    <italic><tp:taxon-name><tp:taxon-name-part taxon-name-part-type="genus" reg="Paulianacarus">Paulianacarus</tp:taxon-name-part> <tp:taxon-name-part taxon-name-part-type="species" reg="costaricensis">costaricensis</tp:taxon-name-part></tp:taxon-name></italic> sp. n.: setae and solenidia.</p></caption><table id="TID0EDYAE" rules="all"><tbody><tr><th rowspan="1" colspan="1"/><th rowspan="1" colspan="1">Femur</th><th rowspan="1" colspan="1">Genu</th><th rowspan="1" colspan="1">Tibia</th><th rowspan="1" colspan="1">Tarsus</th><th rowspan="1" colspan="1">Claw</th></tr><tr><td rowspan="1" colspan="1">
                        <bold>Leg I</bold>
                      </td><td rowspan="1" colspan="1"/><td rowspan="1" colspan="1"/><td rowspan="1" colspan="1"/><td rowspan="1" colspan="1"/><td rowspan="1" colspan="1"/></tr><tr><td rowspan="1" colspan="1">setae</td><td rowspan="1" colspan="1">
                        <italic>(l),d,v</italic>”</td><td rowspan="1" colspan="1">
                        <italic>(l),d</italic>
                      </td><td rowspan="1" colspan="1">
                        <italic>(l),v</italic>
                      </td><td rowspan="1" colspan="1">
                        <italic>(p),(u),(a),σ,(it),(tc),(ft),(pv), ε</italic>
                      </td><td rowspan="1" colspan="1">1</td></tr><tr><td rowspan="1" colspan="1">solenidia</td><td rowspan="1" colspan="1"/><td rowspan="1" colspan="1">σ’, σ’’</td><td rowspan="1" colspan="1">φ</td><td rowspan="1" colspan="1">ω<sub>1</sub> , ω<sub>2</sub></td><td rowspan="1" colspan="1"/></tr><tr><td rowspan="1" colspan="1">
                        <bold>Leg II</bold>
                      </td><td rowspan="1" colspan="1"/><td rowspan="1" colspan="1"/><td rowspan="1" colspan="1"/><td rowspan="1" colspan="1"/><td rowspan="1" colspan="1"/></tr><tr><td rowspan="1" colspan="1">setae</td><td rowspan="1" colspan="1">
                        <italic>d,la”lp”,l’,vb, v</italic>
                      </td><td rowspan="1" colspan="1">
                        <italic>d,l”,xt</italic>
                      </td><td rowspan="1" colspan="1">
                        <italic>d,(l),v,xt</italic>
                      </td><td rowspan="1" colspan="1">
                        <italic>(p),(u),(a),σ,(tc),(ft),(pv)</italic>
                      </td><td rowspan="1" colspan="1">1</td></tr><tr><td rowspan="1" colspan="1">solenidia</td><td rowspan="1" colspan="1"/><td rowspan="1" colspan="1">σ</td><td rowspan="1" colspan="1">φ</td><td rowspan="1" colspan="1">ω</td><td rowspan="1" colspan="1"/></tr><tr><td rowspan="1" colspan="1">
                        <bold>Leg III</bold>
                      </td><td rowspan="1" colspan="1"/><td rowspan="1" colspan="1"/><td rowspan="1" colspan="1"/><td rowspan="1" colspan="1"/><td rowspan="1" colspan="1"/></tr><tr><td rowspan="1" colspan="1">setae</td><td rowspan="1" colspan="1">
                        <italic>l’,v</italic>
                      </td><td rowspan="1" colspan="1">
                        <italic>d,l’,v</italic>
                      </td><td rowspan="1" colspan="1">
                        <italic>d,l’,v</italic>
                      </td><td rowspan="1" colspan="1">
                        <italic>(p),(u),(a),σ,(tc),(ft),(pv)</italic>
                      </td><td rowspan="1" colspan="1">1</td></tr><tr><td rowspan="1" colspan="1">solenidia</td><td rowspan="1" colspan="1"/><td rowspan="1" colspan="1">σ</td><td rowspan="1" colspan="1">φ</td><td rowspan="1" colspan="1"/><td rowspan="1" colspan="1"/></tr><tr><td rowspan="1" colspan="1">
                        <bold>Leg IV</bold>
                      </td><td rowspan="1" colspan="1"/><td rowspan="1" colspan="1"/><td rowspan="1" colspan="1"/><td rowspan="1" colspan="1"/><td rowspan="1" colspan="1"/></tr><tr><td rowspan="1" colspan="1">setae</td><td rowspan="1" colspan="1">
                        <italic>d,l’,v</italic>
                      </td><td rowspan="1" colspan="1">
                        <italic>d l’,v</italic>
                      </td><td rowspan="1" colspan="1">
                        <italic>d,l</italic>’</td><td rowspan="1" colspan="1">
                        <italic>(p),(u),(a),σ,(tc),(ft),(pv)</italic>
                      </td><td rowspan="1" colspan="1">1</td></tr><tr><td rowspan="1" colspan="1">solenidia</td><td rowspan="1" colspan="1"/><td rowspan="1" colspan="1">σ</td><td rowspan="1" colspan="1"/><td rowspan="1" colspan="1"/><td rowspan="1" colspan="1"/></tr></tbody></table></table-wrap></tp:treatment-sec><tp:treatment-sec sec-type="type material" id="SECID0EKVAG"><title>Type material.</title><p>
                <bold>Holotype.</bold> Label details: “♀ CR 0978 Tu 18a. Costa Rica Turrialba forêt naturelle du catie alt. 560 m. Racines d’epiphytes sur branche tombe 1 mois avant. 24. IX. 1978 LEG P.WERNER”. <abbrev xmlns:xlink="http://www.w3.org/1999/xlink" content-type="institution" xlink:title="Muséum d‘Histoire Naturelles, Genève, Switzerland" id="ABBRID0ESVAG" xlink:type="simple">MHNG</abbrev>, preserved in 70% ethanol. <bold>Paratypes</bold>: same data and locality 2 ♀♀. <abbrev xmlns:xlink="http://www.w3.org/1999/xlink" content-type="institution" xlink:title="Muséum d‘Histoire Naturelles, Genève, Switzerland" id="ABBRID0EZVAG" xlink:type="simple">MHNG</abbrev>, preserved in 70% ethanol.</p></tp:treatment-sec><tp:treatment-sec sec-type="diagnosis" id="SECID0E5VAG"><title>Diagnosis.</title><p>
                <italic>Prodorsum.</italic> Triangular to slightly polyhedral; rostrum rectilinear; <italic>ro</italic> setae inserted far from rostrum; <italic>si</italic> pectinate (5-8 pectines). <italic>Notogaster</italic>. Sixteen pairs of setae: <italic>c<sub>1</sub>, c<sub>2</sub>, c<sub>3</sub>, d<sub>1</sub>, d<sub>2</sub>, d<sub>3</sub>, e<sub>1</sub>, e<sub>2</sub>, f<sub>1</sub>, f<sub>2</sub>, h<sub>1</sub>, h<sub>2</sub>, h<sub>3</sub>, p<sub>1</sub>, p<sub>2</sub>, p<sub>3</sub></italic>. Cuticular surface with nine elevated transversal thickenings; 1-5 complete, crossing medial notogastral plane; 6-9 not crossing medial notogastral plane; elevated transversal thickening, nine transverse bands present; 3, 4, 7 smooth, others with promontories.</p></tp:treatment-sec><tp:treatment-sec sec-type="description" id="SECID0EOXAG"><title>Description</title><p>(Adult female). <italic>Measurements.</italic> Length 960 (1100–890) ×535 (526–540) (three specimens).</p><p>
                <italic>Shape.</italic> Elongate ovoid (Figures <xref ref-type="fig" rid="F7">29</xref>, <xref ref-type="fig" rid="F7">30</xref>, <xref ref-type="fig" rid="F8">31</xref>, <xref ref-type="fig" rid="F8">32</xref>).</p><p>
                <italic>Colour.</italic> Dark to light brown; slightly shiny when observed in reflected light.</p><p>
                <italic>Cerotegument.</italic> Nonexistent.</p><p>
                <italic>Integument.</italic> Complex microsculpture. Rounded promontories (Figures <xref ref-type="fig" rid="F7">29</xref>, <xref ref-type="fig" rid="F7">30</xref>, <xref ref-type="fig" rid="F10">38</xref>, <xref ref-type="fig" rid="F10">40</xref>, <xref ref-type="fig" rid="F10">41</xref>); elevated transversal thickening (<italic>tr.e.t</italic>) (Figures <xref ref-type="fig" rid="F7">29</xref>, <xref ref-type="fig" rid="F7">30</xref>, <xref ref-type="fig" rid="F8">31</xref>, <xref ref-type="fig" rid="F9">33</xref>); polyhedral microsculpture (0.7–0.8) (Figures <xref ref-type="fig" rid="F11">42</xref>, <xref ref-type="fig" rid="F11">43</xref>, <xref ref-type="fig" rid="F11">44</xref>, <xref ref-type="fig" rid="F11">45</xref>, <xref ref-type="fig" rid="F11">46</xref> indicated by arrow) in depressed areas (Figure <xref ref-type="fig" rid="F11">46</xref>, under large magnification), this type of microsculpture observed on cuticular structures on various areas of body and legs (Figures <xref ref-type="fig" rid="F11">42</xref>, <xref ref-type="fig" rid="F11">43</xref>, <xref ref-type="fig" rid="F11">44</xref>, <xref ref-type="fig" rid="F11">45</xref> indicated by u), principally on transverse bands.</p><p>
                <italic>Setation</italic> (legs not included). Two types: <italic>simple, smooth</italic>: prodorsum: <italic>le</italic>, <italic>ro</italic> length 163 (140–180); <italic>exp, exa</italic> length 153 (140–160); notogaster: 167 (140–180); epimeral (40–53); genital 53 (40–52); aggenital 59.5 (45–72); anal 74 (63–81); adanal 119 (100–136); subcapitular (<italic>h</italic>, <italic>m</italic>) 51.5 (50–54); <italic>a</italic> 39.5 (36–41) (Figures <xref ref-type="fig" rid="F12">49</xref>, <xref ref-type="fig" rid="F12">50</xref>); <italic>simple barbate</italic>: <italic>in</italic> setae 142 (130–150) (Figures <xref ref-type="fig" rid="F10">38</xref>, <xref ref-type="fig" rid="F10">41</xref>).</p><p>
                <italic>Prodorsum.</italic> Triangular to slightly polyhedral in dorsal view (Figures <xref ref-type="fig" rid="F7">30</xref>, <xref ref-type="fig" rid="F8">31</xref>); triangular in lateral view (Figures <xref ref-type="fig" rid="F7">29</xref>, <xref ref-type="fig" rid="F9">34</xref>).</p><p>Rostrum rectilinear (Figures <xref ref-type="fig" rid="F9">33–35</xref>). Prodorsal margin dentate (Figures <xref ref-type="fig" rid="F9">34</xref>, <xref ref-type="fig" rid="F10">39</xref>). Depression housing legs <italic>l.d</italic> (for legs I and II) (Figure <xref ref-type="fig" rid="F10">36</xref>) clearly observed as laterally situated concave arc-shaped zone; <italic>ro</italic> setae inserted far from rostrum, in some instances situated slightly anterior to <italic>tr.l.t</italic> (transversal elevated thickening) (Figures <xref ref-type="fig" rid="F7">29</xref>, <xref ref-type="fig" rid="F7">30</xref>, <xref ref-type="fig" rid="F8">31</xref>); margins of <italic>l.d</italic> formed by elevated cuticular thickening (indicated by arrows ¿ Figures <xref ref-type="fig" rid="F9">33</xref>, <xref ref-type="fig" rid="F9">34</xref>). Medial prodorsal zone, situated between <italic>sb</italic> (transverse postbothridial band), transversal linear thickening (<italic>tr.l.t</italic>) and setae <italic>exp</italic>, <italic>exa</italic>, <italic>le</italic>, with prominent elevated round promontories (Figure <xref ref-type="fig" rid="F9">33</xref>); smooth polyhedral area situated between <italic>l.d</italic> elevated margins, <italic>tr.l.t</italic> and rostrum; with an interior rectangular zone (Figures <xref ref-type="fig" rid="F9">33</xref>, <xref ref-type="fig" rid="F9">34</xref> indicated by s); <italic>le</italic> setal insertion anterior to <italic>tr.l.t</italic> (Figure <xref ref-type="fig" rid="F9">33</xref>), situated near l.d elevated margin (Figure <xref ref-type="fig" rid="F9">33</xref>, indicated by arrows ¿); <italic>bo</italic> cup-shaped, dorsally open (Figures <xref ref-type="fig" rid="F10">36</xref>, <xref ref-type="fig" rid="F10">38</xref>); <italic>si</italic> pectinate, with 5–8 large pectines (Figures <xref ref-type="fig" rid="F9">33</xref>, <xref ref-type="fig" rid="F10">38</xref>, <xref ref-type="fig" rid="F10">41</xref>); <italic>in</italic> setae inserted at level of <italic>bo</italic>, situated internally to <italic>bo</italic> and in front of <italic>sb</italic> (Figures <xref ref-type="fig" rid="F7">30</xref>, <xref ref-type="fig" rid="F8">31</xref>); <italic>exa</italic> and <italic>exp</italic> well visible, situated marginally on a smooth area (Figure <xref ref-type="fig" rid="F11">43</xref>); <italic>sb</italic> clearly discernible, situated behind <italic>in</italic> setal insertions (Figures <xref ref-type="fig" rid="F7">30</xref>, <xref ref-type="fig" rid="F8">31</xref>).</p><p>
                <italic>Frontal view.</italic> Rostrum rectilinear, situated in medial zone between <italic>l.d</italic> elevated cuticular thickening (Figures <xref ref-type="fig" rid="F9">33</xref>, <xref ref-type="fig" rid="F9">34</xref>, indicated by arrows ¿); prodorsal border at first concave and becoming convex towards the posterior; in boundary zone between concave and convex, a series of dentate projections (Figures <xref ref-type="fig" rid="F9">34</xref>, <xref ref-type="fig" rid="F10">39</xref>). Anterior subcapitular zone (Figures <xref ref-type="fig" rid="F8">32</xref>, <xref ref-type="fig" rid="F9">34</xref>, <xref ref-type="fig" rid="F9">35</xref>), adoral setae clearly visible: <italic>or</italic><sub>3</sub> sigmoid; <italic>or</italic><sub>2</sub> very complex, leaf-shaped in ventral view (Figure <xref ref-type="fig" rid="F9">35</xref>), in lateral view (Figure <xref ref-type="fig" rid="F11">46</xref>) resembling a bird’s head and beak; <italic>or</italic><sub>1</sub> very complex, resembling a leaf with edges eaten by a caterpillar (Figures <xref ref-type="fig" rid="F9">35</xref>, <xref ref-type="fig" rid="F11">46</xref>).</p><p>
                <italic>Notogaster.</italic> Sixteen pairs of notogastral setae: <italic>c<sub>1</sub>, c<sub>2</sub>, c<sub>3</sub>, d<sub>1</sub>, d<sub>2</sub>, d<sub>3</sub>, e<sub>1</sub>, e<sub>2</sub>, f<sub>1</sub>, f<sub>2</sub>, h<sub>1</sub>, h<sub>2</sub>, h<sub>3</sub>, p<sub>1</sub>, p<sub>2</sub>, p<sub>3</sub></italic>, clearly discernible and directing backward (Figures <xref ref-type="fig" rid="F7">29</xref>, <xref ref-type="fig" rid="F7">30</xref>, <xref ref-type="fig" rid="F8">31</xref>).</p><p>Cuticular surface with elevated transversal thickenings (<italic>tr.e.t</italic>); <italic>tr.e.t.1</italic> with rounded promontories, situated in front of <italic>c</italic> setal alignment, externally to <italic>c<sub>1</sub></italic> setae; smooth zone <!--PageBreak-->between <italic>c</italic><sub>1</sub> setal pair (Figure <xref ref-type="fig" rid="F7">29</xref>). Transverse bands: S2 clearly visible (Figures <xref ref-type="fig" rid="F7">29</xref>, <xref ref-type="fig" rid="F7">30</xref>, <xref ref-type="fig" rid="F8">31</xref>), situated behind <italic>c</italic> setal alignment. Thickenings <italic>tr.e.t.2</italic> and <italic>tr.e.t.3</italic> between <italic>c</italic> and <italic>d</italic> setal alignment; <italic>tr.e.t.2</italic> with rounded promontories, close to <italic>c</italic> alignment; <italic>tr.e.t.3</italic> smoothly surfaced, close to <italic>d</italic> setal alignment; longitudinal furrow running between <italic>d<sub>1</sub></italic> setal insertions. Transverse band S3 observed between <italic>tr.e.t.2</italic> and <italic>tr.e.t.3</italic> (Figures <xref ref-type="fig" rid="F7">29</xref>, <xref ref-type="fig" rid="F7">30</xref>, <xref ref-type="fig" rid="F8">31</xref>). S4 situated posterior to <italic>d</italic> setal alignment. Transverse thickenings <italic>tr.e.t.4</italic> and <italic>tr.e.t.5</italic> between <italic>d</italic> and <italic>e</italic> setal alignment; <italic>tr.e.t.4</italic> smooth, with deep central furrow (Figure <xref ref-type="fig" rid="F7">30</xref>, indicated by¿) running along <italic>tr.e.t4</italic>; <italic>tr.e.t5</italic> with rounded promontories. S5 situated between <italic>tr.e.t4</italic> and <italic>tr.e.t5</italic>. U-shaped S6, with rounded promontories, observed between <italic>e</italic> and <italic>f</italic> setal alignment, situated on either side of <italic>tr.e.t.6</italic>. Posterior to <italic>f</italic> setal alignment, in oblique position, with central zone not corssing longitudinal medial plane, smooth <italic>tr.e.t. 7</italic>. S7 situated behind <italic>tr.e.t.7</italic>; <italic>tr.e.t8</italic> in oblique position, not crossing medial longitudinal plane, surface with rounded promontories. S8 behind <italic>tr.e.t8</italic>; <italic>tr.e.t.9</italic> in oblique position, not crossing medial longitudinal plane, smooth; S9 situated behind <italic>tr.e.t.</italic> A series of more or less triangular posterior promontories (<italic>p.p</italic>) observed in posterior medial zone (Figures <xref ref-type="fig" rid="F7">29</xref>, <xref ref-type="fig" rid="F7">30</xref>, <xref ref-type="fig" rid="F8">31</xref>). Only lyrifissure <italic>ia</italic> discernible anteriorly on frontal lobe of pleuraspis.</p><p>
                <italic>Lateral region.</italic> Bothridium (<italic>bo</italic>): margin elevated, ovoid, clearly visible (Figures <xref ref-type="fig" rid="F10">36</xref>, <xref ref-type="fig" rid="F10">38</xref>); <italic>sb</italic> depressed zone situated close to and behind <italic>bo</italic> and <italic>in</italic> (Figures <xref ref-type="fig" rid="F7">30</xref>, <xref ref-type="fig" rid="F8">31</xref>, <xref ref-type="fig" rid="F10">38</xref>); polyhedral microsculpture (Figure <xref ref-type="fig" rid="F11">45</xref>); small depressed marginal zone situated above longitudinal unsclerotized line (Figure <xref ref-type="fig" rid="F10">37</xref>). Rounded promontories easily visible (Figures <xref ref-type="fig" rid="F10">36</xref>, <xref ref-type="fig" rid="F10">38</xref>, <xref ref-type="fig" rid="F10">40</xref>). Prodorsal margin presenting conspicuous depression <italic>l.d</italic> (Figure <xref ref-type="fig" rid="F10">36</xref>), housing legs I–IV during leg folding. Polyhedral lobe with lyrifissure <italic>ia</italic> and rounded promontories (Figure <xref ref-type="fig" rid="F10">37</xref>) on anterior zone of pleuraspis. Conspicuous tectum on anterior notogastral zone. Unsclerotized longitudinal line easily discernible, exceeding level of <italic>f<sub>2</sub></italic> setal insertions and clearly delimiting notaspis and pleuraspis (Figure <xref ref-type="fig" rid="F10">36</xref>).</p><p>
                <italic>Ventral region.</italic> Four pairs of subcapitular setae (Figure <xref ref-type="fig" rid="F12">49</xref>); setae <italic>h</italic>, <italic>m<sub>2</sub></italic> and <italic>a</italic> clearly visible (more or less similar length); setae <italic>m<sub>1</sub></italic> situated marginally and hardly discernible (Figures <xref ref-type="fig" rid="F8">32</xref>, <xref ref-type="fig" rid="F10">37</xref>, <xref ref-type="fig" rid="F12">49</xref>). Infracapitulum: complex microsculpture. Triangular microsculpture with rounded promontories in central zone between setae <italic>h</italic>, surrounded by smooth zone. Several areas with polyhedral microsculpture (Figure <xref ref-type="fig" rid="F12">49</xref>, indicated by ¿).</p><p>Epimeral zone: only epimere I with rounded promontories, easily observed in insertion zones of setae <italic>1a, 1b, 1c</italic> (Figure <xref ref-type="fig" rid="F11">47</xref>). Other epimeres smooth; epimeral setae variable on epimeres 3, 4 with formulae: 3–1–[3 (2)]–[4 (3)] (Figure <xref ref-type="fig" rid="F8">32</xref> indicated by l). All setae similarly shaped (Figure <xref ref-type="fig" rid="F11">47</xref>). Genital plate undivided with nine to ten pairs of setae (Figures <xref ref-type="fig" rid="F8">32</xref>, <xref ref-type="fig" rid="F12">49</xref>); six or seven aligned paraxially and three or four antiaxially. Preanal plate typically shaped, characteristic of the genus (Figures <xref ref-type="fig" rid="F11">47</xref>–<xref ref-type="fig" rid="F12">48</xref>). Anal plate fused with adanal, delimiting single plate with six pairs of setae (Figures <xref ref-type="fig" rid="F11">47</xref>, <xref ref-type="fig" rid="F12">48</xref>). BPAD clearly visible after lengthy soaking in lactic acid (Figure <xref ref-type="fig" rid="F8">32</xref>); lyrifissures <italic>ia, ip, ih</italic>, <italic>ip</italic> observed (Figures <xref ref-type="fig" rid="F8">32</xref>, <xref ref-type="fig" rid="F10">37</xref>).</p><p>
                <italic>Legs.</italic> Setal formulae I (0–4–3–3–16–1) (2–1–2); II (0–6–3–5–13–1 (1–1–1); III (2–2–3–3–13–1 (1–1–0); IV (2–3–3–2–13–1(1–0–0). See Table <xref ref-type="table" rid="T2">2</xref> and Figures <xref ref-type="fig" rid="F13">52–55</xref>.</p></tp:treatment-sec><tp:treatment-sec sec-type="remarks" id="SECID0EQOBG"><title>Remarks.</title><p>Polyhedral microsculpture observed in several areas. Porous areas are very difficult to observe, as in most cases they are situated in the same zone as the microsculpture. On legs this microsculpture is present on all segments.</p><fig id="F7" position="float" orientation="portrait"><label>Figures 29–30.</label><caption><p>
                    <italic><tp:taxon-name><tp:taxon-name-part taxon-name-part-type="genus" reg="Paulianacarus">Paulianacarus</tp:taxon-name-part> <tp:taxon-name-part taxon-name-part-type="species" reg="costaricensis">costaricensis</tp:taxon-name-part></tp:taxon-name></italic> sp. n. Adult with cerotegumental layer. <abbrev xmlns:xlink="http://www.w3.org/1999/xlink" xlink:title="Scanning Electron Microscope" id="ABBRID0EIPBG" xlink:type="simple">SEM</abbrev>. <bold>29</bold> lateral inclined view <bold>30</bold> dorsal with slight lateral tilt. Abbreviations: See Material and methods. Scale bars: <bold>29, 30</bold> = 200 μm.</p></caption><graphic xmlns:xlink="http://www.w3.org/1999/xlink" xlink:href="zookeys-680-033-g007.jpg" position="float" orientation="portrait" xlink:type="simple" id="oo_140347.jpg"/></fig><fig id="F8" position="float" orientation="portrait"><label>Figures 31–32.</label><caption><p>
                    <italic><tp:taxon-name><tp:taxon-name-part taxon-name-part-type="genus" reg="Paulianacarus">Paulianacarus</tp:taxon-name-part> <tp:taxon-name-part taxon-name-part-type="species" reg="costaricensis">costaricensis</tp:taxon-name-part></tp:taxon-name></italic> sp. n. Adult, optical microscopy<bold>. 31</bold> dorsal view <bold>32</bold> ventral view. Abbreviations: See Material and methods. Scale bar: <bold>31</bold>, <bold>32</bold> = 400 μm.</p></caption><graphic xmlns:xlink="http://www.w3.org/1999/xlink" xlink:href="zookeys-680-033-g008.jpg" position="float" orientation="portrait" xlink:type="simple" id="oo_140348.jpg"/></fig><fig id="F9" position="float" orientation="portrait"><label>Figures 33–35.</label><caption><p>
                    <italic><tp:taxon-name><tp:taxon-name-part taxon-name-part-type="genus" reg="Paulianacarus">Paulianacarus</tp:taxon-name-part> <tp:taxon-name-part taxon-name-part-type="species" reg="costaricensis">costaricensis</tp:taxon-name-part></tp:taxon-name></italic> sp. n. Adult with cerotegumental layer. <abbrev xmlns:xlink="http://www.w3.org/1999/xlink" xlink:title="Scanning Electron Microscope" id="ABBRID0EKRBG" xlink:type="simple">SEM</abbrev>. <bold>33</bold> frontal view <bold>34</bold> prodorsum, laterally inclined <bold>35</bold> apical zone, infracapitulum. Abbreviations: See Material and methods. Scale bars: <bold>33</bold> = 100 μm; <bold>34</bold> = 50 μm; <bold>35</bold> = 20 μm.</p></caption><graphic xmlns:xlink="http://www.w3.org/1999/xlink" xlink:href="zookeys-680-033-g009.jpg" position="float" orientation="portrait" xlink:type="simple" id="oo_140349.jpg"/></fig><fig id="F10" position="float" orientation="portrait"><label>Figures 36–41.</label><caption><p>
                    <italic><tp:taxon-name><tp:taxon-name-part taxon-name-part-type="genus" reg="Paulianacarus">Paulianacarus</tp:taxon-name-part> <tp:taxon-name-part taxon-name-part-type="species" reg="costaricensis">costaricensis</tp:taxon-name-part></tp:taxon-name></italic> sp. n. Adult with cerotegumental layer. <abbrev xmlns:xlink="http://www.w3.org/1999/xlink" xlink:title="Scanning Electron Microscope" id="ABBRID0ESSBG" xlink:type="simple">SEM</abbrev>. <bold>36</bold> lateral view <bold>37</bold> anterior lateral notogastral zone <bold>38</bold> bothridial zone <bold>39</bold> prodorsal marginal zone <bold>40</bold> promontories <bold>41</bold> lateral view, sensillus zone. Abbreviations: See Material and methods. Scale bars: <bold>36</bold> = 200 μm; <bold>37</bold> = 20 μm; <bold>38</bold> = 50 μm; <bold>39</bold> = 10 μm; <bold>40</bold> = 10 μm; <bold>41</bold> = 50 μm.</p></caption><graphic xmlns:xlink="http://www.w3.org/1999/xlink" xlink:href="zookeys-680-033-g010.jpg" position="float" orientation="portrait" xlink:type="simple" id="oo_140350.jpg"/></fig><fig id="F11" position="float" orientation="portrait"><label>Figures 42–47.</label><caption><p>
                    <italic><tp:taxon-name><tp:taxon-name-part taxon-name-part-type="genus" reg="Paulianacarus">Paulianacarus</tp:taxon-name-part> <tp:taxon-name-part taxon-name-part-type="species" reg="costaricensis">costaricensis</tp:taxon-name-part></tp:taxon-name></italic> sp. n. Adult with cerotegumental layer. <abbrev xmlns:xlink="http://www.w3.org/1999/xlink" xlink:title="Scanning Electron Microscope" id="ABBRID0EGUBG" xlink:type="simple">SEM</abbrev>. <bold>42</bold> lateral view, notogastral promontories <bold>43</bold> Frontal prodorsum detail promontories <bold>44</bold> epimeral posterior zone <bold>45</bold> notogastral setae and microsculpture, “porose area” <bold>46</bold> depressed area microsculpture, notogastral zone <bold>47</bold> adoral setae, frontal view. Abbreviations: See Material and methods. Scale bars: <bold>42</bold> = 20 μm; <bold>43</bold> = 50 μm; <bold>44</bold> = 20 μm; <bold>45</bold> = 10 μm; <bold>46</bold> = 2 μm; <bold>47</bold> = 10 μm.</p></caption><graphic xmlns:xlink="http://www.w3.org/1999/xlink" xlink:href="zookeys-680-033-g011.jpg" position="float" orientation="portrait" xlink:type="simple" id="oo_140351.jpg"/></fig><fig id="F12" position="float" orientation="portrait"><label>Figures 48–51.</label><caption><p>
                    <italic><tp:taxon-name><tp:taxon-name-part taxon-name-part-type="genus" reg="Paulianacarus">Paulianacarus</tp:taxon-name-part> <tp:taxon-name-part taxon-name-part-type="species" reg="costaricensis">costaricensis</tp:taxon-name-part></tp:taxon-name></italic> sp. n. Adult with cerotegumental layer. <abbrev xmlns:xlink="http://www.w3.org/1999/xlink" xlink:title="Scanning Electron Microscope" id="ABBRID0E1VBG" xlink:type="simple">SEM</abbrev>. <bold>48</bold> ventral view <bold>49</bold> anogenital region <bold>50</bold> infracapitulum <bold>51</bold> apical infracapitular zone. Abbreviations: See Material and methods. Scale bars: <bold>48</bold> = 200 μm; <bold>49</bold> = 100 μm; <bold>50</bold> = 50μm; <bold>51</bold> = 20μm.</p></caption><graphic xmlns:xlink="http://www.w3.org/1999/xlink" xlink:href="zookeys-680-033-g012.jpg" position="float" orientation="portrait" xlink:type="simple" id="oo_140352.jpg"/></fig><fig id="F13" position="float" orientation="portrait"><label>Figures 52–55.</label><caption><p>
                    <italic><tp:taxon-name><tp:taxon-name-part taxon-name-part-type="genus" reg="Paulianacarus">Paulianacarus</tp:taxon-name-part> <tp:taxon-name-part taxon-name-part-type="species" reg="costaricensis">costaricensis</tp:taxon-name-part></tp:taxon-name></italic> sp. n. Adult with cerotegumental layer. <abbrev xmlns:xlink="http://www.w3.org/1999/xlink" xlink:title="Scanning Electron Microscope" id="ABBRID0EGXBG" xlink:type="simple">SEM</abbrev>. <bold>52</bold> leg I, antiaxial <bold>53</bold> leg III, antiaxial <bold>54</bold> leg II, antiaxial <bold>55</bold> leg IV, antiaxial. Abbreviations: See Material and methods. Scale bars: <bold>52</bold> = 20 μm; <bold>53</bold> = 50 μm; <bold>54</bold> = 50 μm; <bold>55</bold> = 50 μm.</p></caption><graphic xmlns:xlink="http://www.w3.org/1999/xlink" xlink:href="zookeys-680-033-g013.jpg" position="float" orientation="portrait" xlink:type="simple" id="oo_140353.jpg"/></fig></tp:treatment-sec></tp:taxon-treatment>
